# Supplementary material for: Passiflora agudeloi (Passifloraceae, subgenus Decaloba): A new endemic species from cloud forests in the Central Cordillera of the Colombian Andes
Source: PhytoKeys. 2026 Mar 13;271:283–98. doi: 10.3897/phytokeys.271.175046 (PMC13005134; doi:10.3897/phytokeys.271.175046)
Supplement: XML Treatment for Passiflora agudeloi [file phytokeys.271.175046-treatment1.xml]

<!DOCTYPE tp:taxon-treatment
  PUBLIC "-//TaxonX//DTD Taxonomic Treatment Publishing DTD v0 20100105//EN" "tax-treatment-NSO.dtd">
<tp:taxon-treatment xmlns:tp="http://www.plazi.org/taxpub"><tp:treatment-meta><kwd-group><label>Taxon classification</label><kwd>
                <named-content content-type="kingdom">Plantae</named-content>
              </kwd><kwd>
                <named-content content-type="order">Malpighiales</named-content>
              </kwd><kwd>
                <named-content content-type="family">Passifloraceae</named-content>
              </kwd></kwd-group><mixed-citation publication-type="journal"><person-group><name><surname>Álvarez Rodas</surname><given-names>Larri</given-names></name><name><surname>Ocampo</surname><given-names>John</given-names></name><name><surname>Montoya-Rubio</surname><given-names>Santiago</given-names></name></person-group><article-title><italic><tp:taxon-name><tp:taxon-name-part taxon-name-part-type="genus" reg="Passiflora">Passiflora</tp:taxon-name-part> <tp:taxon-name-part taxon-name-part-type="species" reg="agudeloi">agudeloi</tp:taxon-name-part></tp:taxon-name></italic> (<tp:taxon-name><tp:taxon-name-part taxon-name-part-type="family" reg="Passifloraceae">Passifloraceae</tp:taxon-name-part></tp:taxon-name>, subgenus <italic><tp:taxon-name><tp:taxon-name-part taxon-name-part-type="genus" reg="Passiflora"/><tp:taxon-name-part taxon-name-part-type="subgenus" reg="Decaloba">Decaloba</tp:taxon-name-part></tp:taxon-name></italic>): A new endemic species from cloud forests in the Central Cordillera of the Colombian Andes</article-title><source>PhytoKeys</source><day>13</day><month>03</month><year>2026</year><volume>271</volume><fpage>283</fpage><lpage>298</lpage><pub-id pub-id-type="doi">10.3897/phytokeys.271.175046</pub-id></mixed-citation></tp:treatment-meta><tp:nomenclature><tp:taxon-name><object-id xmlns:xlink="http://www.w3.org/1999/xlink" content-type="arpha" xlink:type="simple">87D1CE0B-34EB-55A0-BE6B-551709F804F8</object-id>
                    		<tp:taxon-name-part taxon-name-part-type="genus" reg="Passiflora">Passiflora</tp:taxon-name-part> <tp:taxon-name-part taxon-name-part-type="species" reg="agudeloi">agudeloi</tp:taxon-name-part>
                    	
                    		<object-id xmlns:xlink="http://www.w3.org/1999/xlink" content-type="ipni" xlink:type="simple">urn:lsid:ipni.org:names:77377660-1</object-id>
                    	</tp:taxon-name><tp:taxon-authority>L.A.Rodas, Ocampo &amp; S.Montoya-R</tp:taxon-authority><tp:taxon-status xmlns:xlink="http://www.w3.org/1999/xlink" xlink:type="simple">sp. nov.</tp:taxon-status><xref ref-type="fig" rid="F2">Figs 2</xref><xref ref-type="fig" rid="F3">, 3</xref></tp:nomenclature><tp:treatment-sec sec-type="Type"><title>Type.</title><p><bold>Colombia</bold> • Tolima: Cajamarca, Vereda La Luisa, límites con Quindío, <named-content xmlns:xlink="http://www.w3.org/1999/xlink" content-type="dwc:verbatimCoordinates" xlink:type="simple">4.471556, -75.494111</named-content>, 3200 m a.s.l., 04 Jul 2012 (fl, fr). <italic>L. Álvarez, J.M. Duque, J. Baquero &amp; L. Cifuentes 087</italic> (holotype: <named-content xmlns:xlink="http://www.w3.org/1999/xlink" content-type="dwc:institutional_code" xlink:title="Universidad del Quindío" xlink:href="https://scientific-collections.gbif.org/institution/63bcf640-b001-4575-ae81-4bd70e511c45" xlink:type="simple"><abbrev content-type="institution" xlink:title="University of Quindío" xlink:type="simple">HUQ</abbrev></named-content>!; isotype: <named-content xmlns:xlink="http://www.w3.org/1999/xlink" content-type="dwc:institutional_code" xlink:title="Universidad de Caldas" xlink:href="https://scientific-collections.gbif.org/institution/eb00ef23-43e0-42ce-9487-c9092ff2419c" xlink:type="simple"><abbrev content-type="institution" xlink:title="University of Caldas" xlink:type="simple">FAUC</abbrev></named-content>!).</p></tp:treatment-sec><tp:treatment-sec sec-type="Diagnosis"><title>Diagnosis.</title><p><italic><tp:taxon-name><tp:taxon-name-part taxon-name-part-type="genus" reg="Passiflora">Passiflora</tp:taxon-name-part> <tp:taxon-name-part taxon-name-part-type="species" reg="agudeloi">agudeloi</tp:taxon-name-part></tp:taxon-name></italic> is distinguished from its relative’s species by the combination of leaves wider than 3 cm, petioles longer than 1.5 cm and lacking foliar nectaries and semi-erect flowers 4.6–4.8 cm in diameter. Unlike <italic><tp:taxon-name><tp:taxon-name-part taxon-name-part-type="genus" reg="Passiflora">P.</tp:taxon-name-part> <tp:taxon-name-part taxon-name-part-type="species" reg="trinervia">trinervia</tp:taxon-name-part></tp:taxon-name></italic>, which exhibits a hypanthium exceeding 10 cm in length, <italic><tp:taxon-name><tp:taxon-name-part taxon-name-part-type="genus" reg="Passiflora">P.</tp:taxon-name-part> <tp:taxon-name-part taxon-name-part-type="species" reg="agudeloi">agudeloi</tp:taxon-name-part></tp:taxon-name></italic> possesses a hypanthium shorter than this threshold. The new species differs from <italic><tp:taxon-name><tp:taxon-name-part taxon-name-part-type="genus" reg="Passiflora">P.</tp:taxon-name-part> <tp:taxon-name-part taxon-name-part-type="species" reg="hyacinthiflora">hyacinthiflora</tp:taxon-name-part></tp:taxon-name></italic> and <italic><tp:taxon-name><tp:taxon-name-part taxon-name-part-type="genus" reg="Passiflora">P.</tp:taxon-name-part> <tp:taxon-name-part taxon-name-part-type="species" reg="bicuspidata">bicuspidata</tp:taxon-name-part></tp:taxon-name></italic> in its larger leaves and flowers and from <italic><tp:taxon-name><tp:taxon-name-part taxon-name-part-type="genus" reg="Passiflora">P.</tp:taxon-name-part> <tp:taxon-name-part taxon-name-part-type="species" reg="sierrae">sierrae</tp:taxon-name-part></tp:taxon-name></italic> by its longer petioles, absence of nectaries and non-pendent flowers. The species is most similar to <italic><tp:taxon-name><tp:taxon-name-part taxon-name-part-type="genus" reg="Passiflora">P.</tp:taxon-name-part> <tp:taxon-name-part taxon-name-part-type="species" reg="azeroana">azeroana</tp:taxon-name-part></tp:taxon-name></italic>, but differs by having smaller flowers 4.6–4.8 cm in diam. (vs. 7.6–8 cm), shorter sepals 2.5–3 cm long (vs. 3.8–4 cm), narrower petals 1.2–1.5 cm long (vs. 2–2.5 cm), outer corona filaments curved at the apex, light green at the base, whitish at the centre and yellowish at the tip (vs. purple at base and middle, greyish-purple at apex), a puberulent ovoid-oval ovary (vs. ovoid-rounded, hirsute ovary) (Fig. <xref ref-type="fig" rid="F4">4</xref>), and seeds subspherical 0.42–0.48 × 0.34–0.38 cm (vs. ovoid-ellipsoidal, 0.37–0.4 × 0.24–0.3 cm), rugose-reticulate ornamentation with radial grooves and prominent ridges in radial pattern (vs. reticulate-rugose with irregular ridges and deep folds).</p></tp:treatment-sec><tp:treatment-sec sec-type="Description"><title>Description.</title><p>Liana up to 4 m in length. <bold><italic>Stem</italic></bold> subterete, cylindrical, striate and lustrous, puberulent, green to purple in colour. Internode length 6.3–7.6 cm. <bold><italic>Tendrils</italic></bold> thick, markedly lignified at the base, thinner towards the apex, glabrous and shiny, wine-coloured, exceeding 15 cm in length. <bold><italic>Stipules</italic></bold> setaceous, acute apex, glabrous, purple to wine-coloured, 0.2–0.4 × 0.1 cm. <bold><italic>Petioles</italic></bold> 1.9–2.7 cm long, pubescent and striate on the adaxial surface, wine-coloured, eglandular. <bold><italic>Leaves</italic></bold> 3-lobed, with lateral lobes larger than the central one, 70–75° between lateral lobes, 8–10 × 4.5–6.3 cm, oblong, glossy, adaxially glabrous, abaxially pulverulent along the central veins; lateral lobes with acute apices, protruding between 0.3 and 1 cm beyond the central lobe, separated from each other by 2.0–2.7 cm; blade base cordate, margin entire, subcoriaceous; adaxially dark green, abaxially light green with three conspicuous wine-coloured veins; unequal width between the central and lateral veins, ranging from 0.9 to 1.5 cm; two extrafloral nectaries present at the base of the blade and 3 to 15 additional extrafloral nectaries distributed along the central and lateral veins. <bold><italic>Peduncles</italic></bold> paired or solitary, 2.9–3.3 cm long, cylindrical, lustrous and glabrous, dark wine-coloured. <bold><italic>Pedicels</italic></bold> of the same colour, 0.62–0.69 cm long, thickened, cylindrical, glabrous. <bold><italic>Bracts</italic></bold> 0.2–0.4 cm long, linear to setaceous, subopposite, dark purple. <bold><italic>Flowers</italic></bold> 3.5 × 4.7 cm in diameter, semi-erect, lustrous, glabrous, reddish-purple to purple. <bold><italic>Hypanthium</italic></bold> 0.4–0.5 (to the base of the sepal) × 0.7–0.8 cm, depressed-globose, with two protrusions beneath each sepal on the outer surface. <bold><italic>Sepals</italic></bold> 2.5–3 × 0.4–0.5 cm, linear-lanceolate, broader at the base, canaliculate, dark violet along the margins, paler in the centre, with three prominent veins, apex obtuse to acute, membranous. <bold><italic>Petals</italic></bold> markedly 1.2–1.5 × 0.3 cm, shorter than sepals, linear-lanceolate, broader at the base, canaliculate, with dark violet margins, fuchsia-pink centre and apex, membranous, with multiple veins, apex acute to acuminate. <bold><italic>Corona</italic></bold> of filaments in a single series (radii), 0.47–0.5 cm long, green at the base and bright yellow at the apex, curved towards the androgynophore. <bold><italic>Androgynophore</italic></bold> 2.8–3 × 0.1–0.2 cm, dark violet, glabrous, measuring 1.2 cm from the base of the ovary to the apex of the stigmas. <bold><italic>Gynophore</italic></bold> with styles 0.6 cm long, dark olive green. <bold><italic>Stigmas</italic></bold> 0.1–0.2 × 0.1–0.2 cm, capitate, light lemon green. <bold><italic>Filament</italic></bold> 0.75–0.77 cm long, dark wine-coloured with a greenish apex. <bold><italic>Anthers</italic></bold> 0.4–0.5 × 0.1–0.2 cm, yellow on the adaxial surface, violet-grey on the abaxial surface. <bold><italic>Ovary</italic></bold> 0.44–0.45 × 0.13–0.15 cm, ovoid to oval, puberulent, light lemon green. <bold><italic>Fruit</italic></bold> 1.8 × 1.5 cm, ovoid, puberulent, light green, darkening when ripe. <bold><italic>Seed</italic></bold> 0.42–0.48 × 0.34–0.38 cm, sub–spherical, dark brown, dentate margin, rugose–reticulate ornamentation with radial grooves and prominent ridges in radial pattern, a prominent central horn at the apex and an acute base.</p></tp:treatment-sec><tp:treatment-sec sec-type="Phenology"><title>Phenology.</title><p>This plant was observed with flowers in July–August and September–October and with fruits in August and October–November.</p></tp:treatment-sec><tp:treatment-sec sec-type="Etymology"><title>Etymology.</title><p>The species is named in honour of Colombian botanist Carlos Alberto Agudelo Henao, whose academic career has been dedicated to science education, conservation and botany. Throughout his career as professor, he has fostered interest in these fundamental topics, educating new generations with the capacity to care for and preserve biodiversity and ecosystem health. Furthermore, his vision and contributions have been key to enriching the collection of the Herbarium of the University of Quindío (<named-content xmlns:xlink="http://www.w3.org/1999/xlink" content-type="dwc:institutional_code" xlink:title="Universidad del Quindío" xlink:href="https://scientific-collections.gbif.org/institution/63bcf640-b001-4575-ae81-4bd70e511c45" xlink:type="simple"><abbrev content-type="institution" xlink:title="University of Quindío" xlink:type="simple">HUQ</abbrev></named-content>) for more than 40 years. He has also played a fundamental role in the creation and consolidation of undergraduate and graduate programmes in biological sciences, strengthening academic and scientific training in the country.</p></tp:treatment-sec><tp:treatment-sec sec-type="Distribution and ecology"><title>Distribution and ecology.</title><p>This is a rare, endemic species from high Andean cloud forests of the eastern slopes of the Central Cordillera of the Colombian Andes. Its distribution is restricted to the Municipality of Cajamarca, in the Department of Tolima, along the border with Quindío, at an elevation of 3,200 m a.s.l. (Fig. <xref ref-type="fig" rid="F1">1</xref>). The new species is a climbing plant growing on trees and shrubs at the edge of secondary cloud forests with humid soils. The climatic conditions in this area exhibit a range of temperatures of 5.1–13.8 °C and an annual mean rainfall of about 1736 mm (<xref ref-type="bibr" rid="B10">IDEAM 2025</xref>).</p><fig id="F1" position="float" orientation="portrait"><object-id xmlns:xlink="http://www.w3.org/1999/xlink" content-type="doi" xlink:type="simple">10.3897/phytokeys.271.175046.figure1</object-id><object-id xmlns:xlink="http://www.w3.org/1999/xlink" content-type="arpha" xlink:type="simple">13C07EE0-B896-53EB-857A-9808FF70FDB1</object-id><label>Figure 1.</label><caption><p>Map of the geographical distribution of <italic><tp:taxon-name><tp:taxon-name-part taxon-name-part-type="genus" reg="Passiflora">Passiflora</tp:taxon-name-part> <tp:taxon-name-part taxon-name-part-type="species" reg="agudeloi">agudeloi</tp:taxon-name-part></tp:taxon-name></italic> L.A.Rodas, Ocampo &amp; S.Montoya-R (red circles), compared to their closest relatives <italic><tp:taxon-name><tp:taxon-name-part taxon-name-part-type="genus" reg="Passiflora">P.</tp:taxon-name-part> <tp:taxon-name-part taxon-name-part-type="species" reg="azeroana">azeroana</tp:taxon-name-part></tp:taxon-name></italic> (green circles) and allied species, <italic><tp:taxon-name><tp:taxon-name-part taxon-name-part-type="genus" reg="Passiflora">P.</tp:taxon-name-part> <tp:taxon-name-part taxon-name-part-type="species" reg="bicuspidata">bicuspidata</tp:taxon-name-part></tp:taxon-name></italic> (orange squares), <italic><tp:taxon-name><tp:taxon-name-part taxon-name-part-type="genus" reg="Passiflora">P.</tp:taxon-name-part> <tp:taxon-name-part taxon-name-part-type="species" reg="hyacinthiflora">hyacinthiflora</tp:taxon-name-part></tp:taxon-name></italic> (yellow triangles), <italic><tp:taxon-name><tp:taxon-name-part taxon-name-part-type="genus" reg="Passiflora">P.</tp:taxon-name-part> <tp:taxon-name-part taxon-name-part-type="species" reg="sierrae">sierrae</tp:taxon-name-part></tp:taxon-name></italic> (red pentagons) and <italic><tp:taxon-name><tp:taxon-name-part taxon-name-part-type="genus" reg="Passiflora">P.</tp:taxon-name-part> <tp:taxon-name-part taxon-name-part-type="species" reg="trinervia">trinervia</tp:taxon-name-part></tp:taxon-name></italic> (blue octagons), framed within the Colombian Andean and Caribbean regions.</p></caption><graphic xmlns:xlink="http://www.w3.org/1999/xlink" xlink:href="phytokeys-271-283_article-175046__-g001.jpg" id="oo_1561046.jpg" position="float" orientation="portrait" xlink:type="simple"><uri content-type="original_file" xlink:type="simple">https://binary.pensoft.net/fig/1561046</uri></graphic></fig><fig id="F2" position="float" orientation="portrait"><object-id xmlns:xlink="http://www.w3.org/1999/xlink" content-type="doi" xlink:type="simple">10.3897/phytokeys.271.175046.figure2</object-id><object-id xmlns:xlink="http://www.w3.org/1999/xlink" content-type="arpha" xlink:type="simple">FD087E7C-B560-51C8-AC59-30C6802D2D0E</object-id><label>Figure 2.</label><caption><p><italic><tp:taxon-name><tp:taxon-name-part taxon-name-part-type="genus" reg="Passiflora">Passiflora</tp:taxon-name-part> <tp:taxon-name-part taxon-name-part-type="species" reg="agudeloi">agudeloi</tp:taxon-name-part></tp:taxon-name></italic> L.A.Rodas, Ocampo &amp; S.Montoya-R. <bold>a</bold>. Detail of a flowering branch; <bold>b</bold>. Flower in traversal section; <bold>c</bold>. Seed. Drawn by Santiago Montoya-R from the holotype (<italic>L. Álvarez, J.M. Duque, J. Baquero &amp; L. Cifuentes 087</italic>; <named-content xmlns:xlink="http://www.w3.org/1999/xlink" content-type="dwc:institutional_code" xlink:title="Universidad del Quindío" xlink:href="https://scientific-collections.gbif.org/institution/63bcf640-b001-4575-ae81-4bd70e511c45" xlink:type="simple"><abbrev content-type="institution" xlink:title="University of Quindío" xlink:type="simple">HUQ</abbrev></named-content>!).</p></caption><graphic xmlns:xlink="http://www.w3.org/1999/xlink" xlink:href="phytokeys-271-283_article-175046__-g002.jpg" id="oo_1561047.jpg" position="float" orientation="portrait" xlink:type="simple"><uri content-type="original_file" xlink:type="simple">https://binary.pensoft.net/fig/1561047</uri></graphic></fig></tp:treatment-sec><tp:treatment-sec sec-type="Conservation status"><title>Conservation status.</title><p><italic><tp:taxon-name><tp:taxon-name-part taxon-name-part-type="genus" reg="Passiflora">Passiflora</tp:taxon-name-part> <tp:taxon-name-part taxon-name-part-type="species" reg="agudeloi">agudeloi</tp:taxon-name-part></tp:taxon-name></italic> presents a high degree of ecological specialisation; this, in turn, could make the species particularly vulnerable to environmental change and habitat fragmentation. The new species occurs outside the borders of any Colombian protected areas (e.g. Parque Nacional Natural Los Nevados) and is currently known from two individuals (Fig. <xref ref-type="fig" rid="F1">1</xref>). According to the IUCN Red List Criteria and thresholds B and D (2024), the species qualifies for the category Critically Endangered (<abbrev xmlns:xlink="http://www.w3.org/1999/xlink" xlink:title="Critically Endangered" xlink:type="simple">CR</abbrev>). This assessment is based on its extremely restricted geographic range (criterion B), as indicated by a single locality outside protected areas and on its extremely small population size (criterion D), given that only one individual has been recorded to date. Such conditions imply a very high risk of extinction and highlight the urgent need for both <italic>in situ</italic> and <italic>ex situ</italic> conservation measures.</p><fig id="F3" position="float" orientation="portrait"><object-id xmlns:xlink="http://www.w3.org/1999/xlink" content-type="doi" xlink:type="simple">10.3897/phytokeys.271.175046.figure3</object-id><object-id xmlns:xlink="http://www.w3.org/1999/xlink" content-type="arpha" xlink:type="simple">F6CAF104-AC34-5D75-A7D6-CA59248AB2A4</object-id><label>Figure 3.</label><caption><p>Vegetative and reproductive structures of <italic><tp:taxon-name><tp:taxon-name-part taxon-name-part-type="genus" reg="Passiflora">Passiflora</tp:taxon-name-part> <tp:taxon-name-part taxon-name-part-type="species" reg="agudeloi">agudeloi</tp:taxon-name-part></tp:taxon-name></italic> L.A.Rodas, Ocampo &amp; S.Montoya-R. <bold>a</bold>. Habit and basic characteristics of the plant, showing the striated stem, three-lobed leaves with lateral veins larger than the central vein when mature, petioles, peduncles and pedicels with the characteristic wine-red colour of the new species. Flowers in pairs of striking dark fuchsia colour; <bold>b</bold>. Fully erect and mature flower; <bold>c</bold>. Mucronate apex; <bold>d</bold>. Flower maturation; <bold>e</bold>. Limen and operculum in the traversal section; <bold>f</bold>. Laminar nectaries; <bold>g</bold>. Seed ornamentation.</p></caption><graphic xmlns:xlink="http://www.w3.org/1999/xlink" xlink:href="phytokeys-271-283_article-175046__-g003.jpg" id="oo_1561048.jpg" position="float" orientation="portrait" xlink:type="simple"><uri content-type="original_file" xlink:type="simple">https://binary.pensoft.net/fig/1561048</uri></graphic></fig><fig id="F4" position="float" orientation="portrait"><object-id xmlns:xlink="http://www.w3.org/1999/xlink" content-type="doi" xlink:type="simple">10.3897/phytokeys.271.175046.figure4</object-id><object-id xmlns:xlink="http://www.w3.org/1999/xlink" content-type="arpha" xlink:type="simple">D1DDF464-9B48-50BE-B258-61C209098929</object-id><label>Figure 4.</label><caption><p>Comparative floral structure of (<bold>a</bold>) <italic><tp:taxon-name><tp:taxon-name-part taxon-name-part-type="genus" reg="Passiflora">Passiflora</tp:taxon-name-part> <tp:taxon-name-part taxon-name-part-type="species" reg="agudeloi">agudeloi</tp:taxon-name-part></tp:taxon-name></italic> (Tolima, eastern slope of the central Andes Mountain range) and (<bold>b</bold>) <italic><tp:taxon-name><tp:taxon-name-part taxon-name-part-type="genus" reg="Passiflora">Passiflora</tp:taxon-name-part> <tp:taxon-name-part taxon-name-part-type="species" reg="azeroana">azeroana</tp:taxon-name-part></tp:taxon-name></italic> (Cundinamarca, western slope of the northern eastern Andes Mountain range). Photos by Larri Alvarez (<bold>a</bold>) and John Ocampo (<bold>b</bold>).</p></caption><graphic xmlns:xlink="http://www.w3.org/1999/xlink" xlink:href="phytokeys-271-283_article-175046__-g004.jpg" id="oo_1561049.jpg" position="float" orientation="portrait" xlink:type="simple"><uri content-type="original_file" xlink:type="simple">https://binary.pensoft.net/fig/1561049</uri></graphic></fig></tp:treatment-sec><tp:treatment-sec sec-type="Additional specimens examined"><title>Additional specimens examined</title><p><bold>(paratypes). Colombia</bold> • <bold>Tolima</bold>: Cajamarca, Vereda la Luisa, límites con Quindío, <named-content xmlns:xlink="http://www.w3.org/1999/xlink" content-type="dwc:verbatimCoordinates" xlink:type="simple">4.471556°N, 75.494111°W</named-content>, 3200 m a.s.l., 06 Sep 2012 (fl), <italic>A.F. Bohórquez-O, L. Álvarez, J.M. Duque, J. Baquero &amp; L. Cifuentes 463</italic> (<named-content xmlns:xlink="http://www.w3.org/1999/xlink" content-type="dwc:institutional_code" xlink:title="Universidad de Caldas" xlink:href="https://scientific-collections.gbif.org/institution/eb00ef23-43e0-42ce-9487-c9092ff2419c" xlink:type="simple"><abbrev content-type="institution" xlink:title="University of Caldas" xlink:type="simple">FAUC</abbrev></named-content>!).</p></tp:treatment-sec><tp:treatment-sec sec-type="Selected specimens examined"><title>Selected specimens examined</title><p><bold>(closest relatives)</bold>. <italic><tp:taxon-name><tp:taxon-name-part taxon-name-part-type="genus" reg="Passiflora">Passiflora</tp:taxon-name-part> <tp:taxon-name-part taxon-name-part-type="species" reg="azeroana">azeroana</tp:taxon-name-part></tp:taxon-name></italic>. <bold>Colombia</bold> • <bold>Boyacá</bold>: Arcabuco, Finca “Ortigales”, 2850 m, <named-content xmlns:xlink="http://www.w3.org/1999/xlink" content-type="dwc:verbatimCoordinates" xlink:type="simple">5.716667°N, 73.383334°W</named-content>, 03 Jan 1970, <italic>G. Huertas &amp; L. Camargo 6833</italic> (COL); • Duitama, Corregimiento de Virolín, Finca “La Sierra”, 2500–2600 m a.s.l., <named-content xmlns:xlink="http://www.w3.org/1999/xlink" content-type="dwc:verbatimCoordinates" xlink:type="simple">6.040201°N, 73.194829°W</named-content>, 1976, <italic>G. Lozano et al. 2527</italic> (COL); • Arcabuco, La Cumbre, 2300 m a.s.l., <named-content xmlns:xlink="http://www.w3.org/1999/xlink" content-type="dwc:verbatimCoordinates" xlink:type="simple">5.75°N, 73.433334°W</named-content>, 07 Oct 1976, <italic>G. Lozano &amp; J. Díaz 3718</italic> (COL, UTPC). • <bold>Cundinamarca</bold>: Bogotá, Torca, 2800–3000 m a.s.l., <named-content xmlns:xlink="http://www.w3.org/1999/xlink" content-type="dwc:verbatimCoordinates" xlink:type="simple">4.784444°N, 74.023889°W</named-content>, 19 Oct 2003, <italic>R. Díaz &amp; M. Ardilla 011 MA-RD</italic> (COL); • Chapinero, Cerro Usaquén, 2970 m a.s.l., 18 Jul 2010, <italic>G. Morales 3187</italic> (JBB); • Chipaque, Calderitas, <named-content xmlns:xlink="http://www.w3.org/1999/xlink" content-type="dwc:verbatimCoordinates" xlink:type="simple">4.394722°N, 74.090416°W</named-content>, 3031 m a.s.l., 25 Oct 2013, <italic>G. Morales 3649</italic> (JBB); • Fomeque, 2900 m a.s.l., <named-content xmlns:xlink="http://www.w3.org/1999/xlink" content-type="dwc:verbatimCoordinates" xlink:type="simple">4.533333°N, 73.703889°W</named-content>, 22 Mar 1969, <italic>G. Huertas &amp; L. Camargo 6745</italic> (COL). • <bold>Huila</bold>: La Plata, Vereda Arrabal, 2380 m a.s.l., <named-content xmlns:xlink="http://www.w3.org/1999/xlink" content-type="dwc:verbatimCoordinates" xlink:type="simple">2.373152°N, 76.073071°W</named-content>, 10 Jan 1984, <italic>G. Lozano et al. 4338</italic> (HUA!); • Isnos, Plan de Achupayal de Perico, 2700 m a.s.l., 17 Jan1973, <italic>C.E. Acosta 16</italic> (COL); • La Plata, Páramo de la Candelaria, Inspección de Santa Leticia, 2370 m a.s.l., 14 Jul 1971, <italic>Díaz-Piedrahita et al. 602</italic> (COL). • <bold>Santander</bold>: Charalá, Virolín, 2500 m a.s.l., 14 May 1976, <italic>G. Lozano 2527</italic> (COL); • Charalá, Virolín, 2500 m a.s.l., Aug 1963, <italic>D. Goitia s.n</italic>. (UDBC). <italic><tp:taxon-name><tp:taxon-name-part taxon-name-part-type="genus" reg="Passiflora">Passiflora</tp:taxon-name-part> <tp:taxon-name-part taxon-name-part-type="species" reg="bicuspidata">bicuspidata</tp:taxon-name-part></tp:taxon-name></italic>. <bold>Colombia</bold> • <bold>Arauca</bold>: Tame-Sácama, 2000 m a.s.l., 3 Jun 1995, <italic>R. Manrique &amp; R. Castillo</italic> 106 (UPTC). <bold>Boyacá</bold> • Socha, 2580 m a.s.l., 2 Nov 1987, <italic>C. Orozco et al. 2016</italic> (US!). • <bold>Cundinamarca</bold>: La Calera, El Salitre, 2990 m a.s.l., 20 Jun 2003, <italic>G. Morales et al. 2137</italic> (JBB); • Sibaté, Carretera entre Sibaté y Fusagasuga, 2600 m a.s.l., 3 Feb 1883, <italic>Lehmann 2498</italic> (K!). • <bold>Norte de Santander</bold>: Pamplona, 2640 m a.s.l., 6 Aug 2016, <italic>L.R. Sánchez et al. 16935</italic> (HECASA); • Cucutilla, 3500 m a.s.l., 26 May 2012, <italic>L.R. Sánchez &amp; A. Ojeda 14363</italic> (HECASA); • Pamplona, 2950 m a.s.l., 20 Jul 2012, <italic>C.B. Rojas &amp; L.R. Sánchez 106</italic> (HECASA); • Pamplona, 2700 m a.s.l., 26 Nov 1999, <italic>L.R. Sánchez &amp; P. Montaño 4461</italic> (HECASA); • Pamplona, 3100 m a.s.l., 26 Jul 2002, <italic>L.R. Sánchez &amp; A. Castellanos 6901</italic> (HECASA). • <bold>Santander</bold>: Concepción, 3280 m a.s.l., 24 Jul 2014, <italic>L.R. Sánchez &amp; C.B. Rojas 16137</italic> (HECASA); • Vetas, 3500 m a.s.l., 16 Nov 2002, <italic>J.A. Mejía &amp; J.A. Hernández 170</italic> (CDMB); • Tona, 3400 m a.s.l., 20 Feb 2002, <italic>J. Tejada et al. 36</italic> (UIS). <italic><tp:taxon-name><tp:taxon-name-part taxon-name-part-type="genus" reg="Passiflora">Passiflora</tp:taxon-name-part> <tp:taxon-name-part taxon-name-part-type="species" reg="hyacinthiflora">hyacinthiflora</tp:taxon-name-part></tp:taxon-name></italic>. <bold>Colombia</bold> • <bold>Boyacá</bold>: Duitama, 3065 m a.s.l., 3 Nov 2005, <italic>L. Rosero 217</italic> (UTPC). • <bold>Norte de Santander</bold>: Abrego, 3400 m a.s.l., 13 Jan 2002, <italic>L.R. Sánchez &amp; D. Pérez 6193</italic> (HECASA); • Pamplona, Páramo de las Cruces, 2700 m a.s.l., 1 Dec 1846, <italic>N. Funck &amp; L.J. Schlim 1383</italic> (G!, MPU!). <italic><tp:taxon-name><tp:taxon-name-part taxon-name-part-type="genus" reg="Passiflora">Passiflora</tp:taxon-name-part> <tp:taxon-name-part taxon-name-part-type="species" reg="sierrae">sierrae</tp:taxon-name-part></tp:taxon-name></italic>. <bold>Colombia</bold> • <bold>Magdalena</bold>: Sierra Nevada de Santa Marta, 3070–3100 m a.s.l., 9 Oct 1959, <italic>J. Cuatrecasas &amp; R. Romero-Castañeda 24675</italic> (US!); • Sierra Nevada de Santa Marta, 3070–3100 m a.s.l., 9 Oct 1959, <italic>J. Cuatrecasas &amp; R. Romero-Castañeda 24675</italic> (COL!); • Ciénaga, Laguna Chubdala, 3800 m a.s.l., 24 Feb 1993, <italic>Eduino Carbonó 3110</italic> (UTMC). <italic><tp:taxon-name><tp:taxon-name-part taxon-name-part-type="genus" reg="Passiflora">Passiflora</tp:taxon-name-part> <tp:taxon-name-part taxon-name-part-type="species" reg="trinervia">trinervia</tp:taxon-name-part></tp:taxon-name></italic>. <bold>Colombia</bold> • <bold>Quindío</bold>: Salento, Valle de Cocora, 2900 m a.s.l., 4.63763°N, -75.4892°W, May 1989, <italic>L.M. Álvarez-Mejía 926</italic> (<named-content xmlns:xlink="http://www.w3.org/1999/xlink" content-type="dwc:institutional_code" xlink:title="Universidad de Caldas" xlink:href="https://scientific-collections.gbif.org/institution/eb00ef23-43e0-42ce-9487-c9092ff2419c" xlink:type="simple"><abbrev content-type="institution" xlink:title="University of Caldas" xlink:type="simple">FAUC</abbrev></named-content>); • Calarcá, Vereda Planadas, 2800 m a.s.l., 6 Sept 1993, <italic>M.C. Vélez et al. 3412</italic> (<named-content xmlns:xlink="http://www.w3.org/1999/xlink" content-type="dwc:institutional_code" xlink:title="Universidad del Quindío" xlink:href="https://scientific-collections.gbif.org/institution/63bcf640-b001-4575-ae81-4bd70e511c45" xlink:type="simple"><abbrev content-type="institution" xlink:title="University of Quindío" xlink:type="simple">HUQ</abbrev></named-content>). • <bold>Valle del Cauca</bold>: Bugalagrande, Cuchilla de Barragán, 3320 m a.s.l., 20 Mar 1976, <italic>J. Cuatrecasas 20241</italic> (VALLE); • Tuluá, Corredor Barragán, 2800 m a.s.l., 24 Jun 1983, <italic>W. Devia 192</italic> (TULV); Corredor Santa Lucía, 2900 m a.s.l., 3 Nov 1987, <italic>W. Devia &amp; F. Prado 1981</italic> (TULV).</p></tp:treatment-sec><ref-list><ref id="B10"><mixed-citation xmlns:xlink="http://www.w3.org/1999/xlink" xlink:type="simple">IDEAM (2025) Instituto de Hidrología, Meteorología y Estudios Ambientales. Atlas climatológico y de radiación solar de Colombia. Ministerio de Ambiente y Desarrollo Sostenible de Colombia. <ext-link xlink:href="https://www.ideam.gov.co/ja/web/tiempo-y-clima/atlas-de-colombia" ext-link-type="uri" xlink:type="simple">https://www.ideam.gov.co/ja/web/tiempo-y-clima/atlas-de-colombia</ext-link> [accessed 18 September 2025]</mixed-citation></ref></ref-list></tp:taxon-treatment>
