# Supplementary material for: Passiflora agudeloi (Passifloraceae, subgenus Decaloba): A new endemic species from cloud forests in the Central Cordillera of the Colombian Andes
Source: PhytoKeys. 2026 Mar 13;271:283–98. doi: 10.3897/phytokeys.271.175046 (PMC13005134; doi:10.3897/phytokeys.271.175046)
Supplement: Supplementary material 1 — Personal field observations, herbarium and documented observations from iNaturalist were databased [file phytokeys-271-283_article-175046__-s001.xlsx]

## Sheet: Data
Source	id	observed_on	user_id	user_login	user_name	coll. Number	latitude	longitude	place_admin1_name	place_admin2_name	description	scientific_name	taxon_id	created_at	license	url
iNaturalist	37428008	2020-01-06	2501190	natujuano	Juan Andres Sanchez Gaviria		5.84816	-73.1011	Santander	Encino		Passiflora bicuspidata (H. Karst.) Mast	851310	2020-01-09 15:29:50 UTC		https://www.inaturalist.org/observations/37428008
iNaturalist	37474912	2020-01-10	1189878	margaritarestrepou			4.6858	-74.008	Cundinamarca	La Calera		Passiflora bicuspidata (H. Karst.) Mast	851310	2020-01-11 04:10:14 UTC	CC0	https://www.inaturalist.org/observations/37474912
iNaturalist	40749233	2019-12-26	2478237	danielfaccini	Daniel Faccini		4.64922	-74.0463	Cundinamarca	Bogotá, D.C.		Passiflora bicuspidata (H. Karst.) Mast	851310	2020-03-26 12:03:44 UTC		https://www.inaturalist.org/observations/40749233
iNaturalist	53115656	2016-06-12	808185	johnnybrotten	.		5.026	-74.03	Cundinamarca	ZipaquirÃ¡	MTA, arr. ALD	Passiflora bicuspidata (H. Karst.) Mast	851310	2020-07-15 01:58:22 UTC		https://www.inaturalist.org/observations/53115656
iNaturalist	84927895	2021-06-27	1049035	pitiisparamensis	Juan Sebastian Martinez Moreno		5.856	-73.1029	Boyacá	Duitama	Reserva Natural RancherÃ­a (acceso restringido),hay que solicitar permisos para el ingreso y en lo posible ir con un GuÃ­a local,sino podrÃ­an perderse.	Passiflora bicuspidata (H. Karst.) Mast	851310	2021-06-29 02:13:52 UTC		https://www.inaturalist.org/observations/84927895
iNaturalist	126969557	2022-06-20	1049035	pitiisparamensis	Juan Sebastian Martinez Moreno		5.89381	-73.0662	Boyacá	Duitama		Passiflora bicuspidata (H. Karst.) Mast	851310	2022-07-19 15:56:16 UTC		https://www.inaturalist.org/observations/126969557
iNaturalist	149959988	2023-02-25	414350	diegoamaya	Diego Amaya		3.98189	-74.3689	Cundinamarca	Bogotá, D.C.		Passiflora bicuspidata (H. Karst.) Mast	851310	2023-03-01 05:27:25 UTC	CC-BY-NC-ND	https://www.inaturalist.org/observations/149959988
iNaturalist	153569845	2023-02-25	6158158	felipemzambrano	Felipe Mesa		3.99807	-74.3681	Cundinamarca	Bogotá, D.C.		Passiflora bicuspidata (H. Karst.) Mast	851310	2023-04-05 14:48:46 UTC		https://www.inaturalist.org/observations/153569845
iNaturalist	172254735	2023-06-15	5759340	julianazadu			4.68803	-73.9658	Cundinamarca	La Calera	Juanita Jaramillo	Passiflora bicuspidata (H. Karst.) Mast	851310	2023-07-11 00:33:28 UTC	CC-BY-NC	https://www.inaturalist.org/observations/172254735
iNaturalist	199515849	2024-02-16	7470263	alpineflora	D. HÃ¤mmerli		4.65628	-74.0369	Cundinamarca	Bogotá, D.C.		Passiflora bicuspidata (H. Karst.) Mast	851310	2024-02-17 01:35:52 UTC		https://www.inaturalist.org/observations/199515849
iNaturalist	223171825	2024-06-16	4016422	manueladelalma	Manuela del Alma		4.61935	-74.0128	Cundinamarca	Bogotá, D.C.		Passiflora bicuspidata (H. Karst.) Mast	851310	2024-06-16 19:17:39 UTC		https://www.inaturalist.org/observations/223171825
iNaturalist	261533085	2025-02-10	1555818	awad	AwadNeme		5.69066	-73.4502	Boyacá	Arcabuco		Passiflora bicuspidata (H. Karst.) Mast	851310	2025-02-13 13:05:26 UTC	CC-BY-NC	https://www.inaturalist.org/observations/261533085
iNaturalist	264717328	2025-03-08	7470263	alpineflora	D. HÃ¤mmerli		5.69074	-73.4503	Boyacá	Arcabuco		Passiflora bicuspidata (H. Karst.) Mast	851310	2025-03-09 21:12:43 UTC		https://www.inaturalist.org/observations/264717328
iNaturalist	312200391	2025-08-14	6556328	hectorvianamartin	Hector Viana Martin		5.6365	-73.5271	Boyacá	Villa de Leyva		Passiflora bicuspidata (H. Karst.) Mast	851310	2025-09-07 14:55:27 UTC		https://www.inaturalist.org/observations/312200391
iNaturalist	319020936	2025-10-05	3293854	andresd_23	Andres Florez		4.67142	-73.9615	Cundinamarca	La Calera		Passiflora bicuspidata (H. Karst.) Mast	851310	2025-10-05 23:55:28 UTC		https://www.inaturalist.org/observations/319020936
iNaturalist	325047032	2025-10-31	375819	samuelsernawills	Samuel Serna Wills		4.75124	-74.0696	Cundinamarca	La Calera		Passiflora bicuspidata (H. Karst.) Mast	851310	2025-11-05 16:26:32 UTC	CC-BY-NC	https://www.inaturalist.org/observations/325047032
iNaturalist	327974043	2025-11-18	6449182	juanc_munoz	Juan Camilo MuÃ±oz		5.69101	-73.4503	Boyacá	Arcabuco		Passiflora bicuspidata (H. Karst.) Mast	851310	2025-11-24 01:13:39 UTC	CC-BY-NC	https://www.inaturalist.org/observations/327974043
iNaturalist	328476436	2025-11-25	3293854	andresd_23	Andres Florez		4.67139	-73.9616	Cundinamarca	La Calera		Passiflora bicuspidata (H. Karst.) Mast	851310	2025-11-27 12:38:39 UTC		https://www.inaturalist.org/observations/328476436
iNaturalist	19571542	2019-01-11	749279	rogitama	Roberto Chavarro ChÃ¡varro		5.7939	-73.4574	Santander	Gámbita	Passiflora presente en Rogitama y alrededores, inicialmente identificada, como posiblemente P. bicuspidata, luego como P. hyacinthiflora y en la actualidad en estudio, como nueva especie en proceso de descripciÃ³n. Sus flores miran al zenit, o al horizonte, no son pÃ©ndulas. Se agradece intervenir en identificaciÃ³n. Gracias.	Passiflora hyacinthiflora Planch. & Linden ex Planch. & Triana	851608	2019-01-11 16:15:34 UTC	CC-BY-NC	https://www.inaturalist.org/observations/19571542
iNaturalist	27940283	2019-06-30	488221	tomas_hinestroza	Tomas Hinestroza		5.62443	-73.5128	Boyacá	ChÃ­quiza		Passiflora hyacinthiflora Planch. & Linden ex Planch. & Triana	851608	2019-06-30 17:00:55 UTC	CC-BY-NC	https://www.inaturalist.org/observations/27940283
iNaturalist	49393956	2019-11-09	1555818	awad	AwadNeme		5.79543	-73.4572	Santander	Gámbita		Passiflora hyacinthiflora Planch. & Linden ex Planch. & Triana	851608	2020-06-13 01:37:10 UTC	CC-BY-NC	https://www.inaturalist.org/observations/49393956
iNaturalist	50725045	2003-12-27	749279	rogitama	Roberto Chavarro ChÃ¡varro		5.79532	-73.4572	Santander	Gámbita	Passiflora hyacynthyflora, una pasiflora un poco difÃ­cil de multiplicar, pero que se obstina en sobrevivir en el camino a Rogitama, porque cada vez que lo "limpian"y "arreglan" cortan por parejo la vegetaciÃ³n a ambos lados de la vÃ­a. Los consejos de no cortar la vegetaciÃ³n no se atienden "porque esa vegetaciÃ³n se ve fea y ahÃ­ pueden esconderse delincuentes". Afortunadamente la planta se rec…	Passiflora hyacinthiflora Planch. & Linden ex Planch. & Triana	851608	2020-06-24 00:17:30 UTC	CC-BY-NC	https://www.inaturalist.org/observations/50725045
iNaturalist	52489688	2020-01-10	2782905	williambravo	William Bravo		5.65185	-73.5078	Boyacá	Villa de Leyva		Passiflora hyacinthiflora Planch. & Linden ex Planch. & Triana	851608	2020-07-09 17:41:32 UTC	CC-BY-NC	https://www.inaturalist.org/observations/52489688
iNaturalist	67199950	2020-12-28	1527701	apipa	Apipa		5.76266	-73.4571	Boyacá	Arcabuco		Passiflora hyacinthiflora Planch. & Linden ex Planch. & Triana	851608	2020-12-28 17:10:14 UTC	CC-BY-NC	https://www.inaturalist.org/observations/67199950
iNaturalist	70882076	2019-04-26	630940	deisyangarita	Deisy Angarita		5.63838	-73.5077	Boyacá	ChÃ­quiza		Passiflora hyacinthiflora Planch. & Linden ex Planch. & Triana	851608	2021-03-09 16:26:47 UTC		https://www.inaturalist.org/observations/70882076
iNaturalist	71709773	2021-03-18	1555818	awad	AwadNeme		5.79532	-73.4572	Santander	Gámbita	Passiflora ya sin flores	Passiflora hyacinthiflora Planch. & Linden ex Planch. & Triana	851608	2021-03-21 15:35:37 UTC	CC-BY-NC	https://www.inaturalist.org/observations/71709773
iNaturalist	73935489	2021-04-12	749279	rogitama	Roberto Chavarro ChÃ¡varro		5.79508	-73.4581	Santander	Gámbita	Originalmente identificada por el MD Miguel Molinari como Passiflora hyacinthiflora, Ã©l mismo y un cientÃ­fico europeo hoy la estÃ¡n describiendo como una nueva especie.	Passiflora hyacinthiflora Planch. & Linden ex Planch. & Triana	851608	2021-04-14 13:07:21 UTC	CC-BY-NC	https://www.inaturalist.org/observations/73935489
iNaturalist	74313704	2021-04-17	1555818	awad	AwadNeme		5.79532	-73.4572	Santander	Gámbita	Passiflora	Passiflora hyacinthiflora Planch. & Linden ex Planch. & Triana	851608	2021-04-18 00:20:12 UTC	CC-BY-NC	https://www.inaturalist.org/observations/74313704
iNaturalist	85827147	2021-07-05	2635516	diegocg1	DIEGO C G		5.70855	-73.5521	Boyacá	Arcabuco		Passiflora hyacinthiflora Planch. & Linden ex Planch. & Triana	851608	2021-07-05 21:22:00 UTC		https://www.inaturalist.org/observations/85827147
iNaturalist	104988187	2021-12-26	411915	camedina	Claudia A. Medina		5.64569	-73.5009	Boyacá	ChÃ­quiza		Passiflora hyacinthiflora Planch. & Linden ex Planch. & Triana	851608	2022-01-15 20:12:20 UTC	CC-BY-NC	https://www.inaturalist.org/observations/104988187
iNaturalist	133618598	2022-07-06	1049035	pitiisparamensis	Juan Sebastian Martinez Moreno		5.7953	-73.4573	Santander	Gámbita		Passiflora hyacinthiflora Planch. & Linden ex Planch. & Triana	851608	2022-09-04 15:09:47 UTC		https://www.inaturalist.org/observations/133618598
iNaturalist	176466327	2020-01-16	366525	jean-francois_olivier	Jean-FranÃ§ois Olivier		5.6417	-73.5063	Boyacá	ChÃ­quiza		Passiflora hyacinthiflora Planch. & Linden ex Planch. & Triana	851608	2023-08-03 17:31:40 UTC	CC-BY-NC	https://www.inaturalist.org/observations/176466327
iNaturalist	185734240	2023-09-23	753891	julianazuluaga-carrero			5.71866	-73.5213	Boyacá	Arcabuco		Passiflora hyacinthiflora Planch. & Linden ex Planch. & Triana	851608	2023-10-01 14:11:34 UTC	CC-BY-NC	https://www.inaturalist.org/observations/185734240
iNaturalist	221025338	2015-06-06	3563556	andreyllanos	Andrey Ojeda		7.33657	-72.5814	Norte de Santander	Labateca		Passiflora hyacinthiflora Planch. & Linden ex Planch. & Triana	851608	2024-06-07 03:10:40 UTC	CC-BY-NC	https://www.inaturalist.org/observations/221025338
iNaturalist	311034580	2025-08-12	6556328	hectorvianamartin	Hector Viana Martin		5.6365	-73.5271	Boyacá	Villa de Leyva		Passiflora hyacinthiflora Planch. & Linden ex Planch. & Triana	851608	2025-09-02 14:55:50 UTC		https://www.inaturalist.org/observations/311034580
iNaturalist	333523094	2025-12-21	1049035	pitiisparamensis	Juan Sebastian Martinez Moreno		5.79534	-73.4572	Santander	Gámbita		Passiflora hyacinthiflora Planch. & Linden ex Planch. & Triana	851608	2026-01-05 01:42:26 UTC		https://www.inaturalist.org/observations/333523094
iNaturalist	5638042	2008-09-21	391471	mateohernandezschmidt	Mateo Hernandez Schmidt		4.81193	-74.0178	Cundinamarca	ChÃ­a	Passiflora azeroana	Passiflora azeroana L. Uribe	734907	2017-04-10 16:18:14 UTC	CC-BY-NC-SA	https://www.inaturalist.org/observations/5638042
iNaturalist	30443305	2019-07-02	486615	naisla			5.57142	-73.9321	Boyacá	Caldas		Passiflora azeroana L. Uribe	734907	2019-08-08 20:06:48 UTC		https://www.inaturalist.org/observations/30443305
iNaturalist	37851820	2020-01-06	2501190	natujuano	Juan Andres Sanchez Gaviria		5.96852	-73.1826	Santander	Encino		Passiflora azeroana L. Uribe	734907	2020-01-22 19:22:08 UTC		https://www.inaturalist.org/observations/37851820
iNaturalist	66948231	2020-12-10	415954	razaborigen	Juan AndrÃ©s leyva		4.79284	-73.9075	Cundinamarca	Guasca		Passiflora azeroana L. Uribe	734907	2020-12-23 03:34:22 UTC	CC-BY-NC	https://www.inaturalist.org/observations/66948231
iNaturalist	70176345	2014-09-10	808185	johnnybrotten	.		5.026	-74.03	Cundinamarca	ZipaquirÃ¡	Enc?	Passiflora azeroana L. Uribe	734907	2021-02-26 02:20:08 UTC		https://www.inaturalist.org/observations/70176345
iNaturalist	70961021	2021-02-28	423616	germansarmientocruz	GERMAN LEONEL SARMIENTO CRUZ		4.79061	-73.9119	Cundinamarca	Guasca		Passiflora azeroana L. Uribe	734907	2021-03-10 21:01:36 UTC	CC-BY	https://www.inaturalist.org/observations/70961021
iNaturalist	70961128	2021-02-28	423616	germansarmientocruz	GERMAN LEONEL SARMIENTO CRUZ		4.79061	-73.9119	Cundinamarca	Guasca		Passiflora azeroana L. Uribe	734907	2021-03-10 21:04:06 UTC	CC-BY	https://www.inaturalist.org/observations/70961128
iNaturalist	102972424	2021-11-06	3937373	mafemv	MarÃ­a Fernanda MonguÃ­		5.0323	-73.7771	Cundinamarca	ChocontÃ¡	FotografÃ­a F. MonguÃ­ y A. Caballero	Passiflora azeroana L. Uribe	734907	2021-12-13 03:01:55 UTC	CC-BY-NC	https://www.inaturalist.org/observations/102972424
iNaturalist	154854170	2016-10-28	2533471	johnocampo	John Ocampo		4.39468	-74.0905	Cundinamarca	Chipaque	Species endemic to Colombia	Passiflora azeroana L. Uribe	734907	2023-04-14 18:33:20 UTC	CC-BY	https://www.inaturalist.org/observations/154854170
iNaturalist	189895473	2023-08-23	1992254	agujaceratops			4.71688	-73.9275	Cundinamarca	La Calera		Passiflora azeroana L. Uribe	734907	2023-11-03 22:07:03 UTC	CC0	https://www.inaturalist.org/observations/189895473
iNaturalist	253744772	2024-11-30	4892964	fabian_camilo	Camilo Zapata		4.77776	-73.777	Cundinamarca	Guasca		Passiflora azeroana L. Uribe	734907	2024-12-01 12:42:57 UTC		https://www.inaturalist.org/observations/253744772
iNaturalist	301300533	2025-07-23	6509815	alejandrocombarizach	L. Alejandro Combariza-Ch		5.76471	-73.4231	Santander	Gámbita		Passiflora azeroana L. Uribe	734907	2025-07-26 19:44:18 UTC	CC-BY-NC	https://www.inaturalist.org/observations/301300533
iNaturalist	313139420	2025-09-11	5511072	zulma_correa	Zulma Correa Bernal		4.8311	-74.0107	Cundinamarca	Sopó		Passiflora azeroana L. Uribe	734907	2025-09-11 16:47:39 UTC	CC-BY-NC	https://www.inaturalist.org/observations/313139420
iNaturalist	318946235	2025-09-27	6509815	alejandrocombarizach	L. Alejandro Combariza-Ch		5.76481	-73.4224	Santander	Gámbita		Passiflora azeroana L. Uribe	734907	2025-10-05 18:29:49 UTC	CC-BY-NC	https://www.inaturalist.org/observations/318946235
iNaturalist	336156876	2026-01-23	1527701	apipa	Apipa		5.76496	-73.4234	Santander	Gámbita		Passiflora azeroana L. Uribe	734907	2026-01-25 22:48:29 UTC	CC-BY-NC	https://www.inaturalist.org/observations/336156876
iNaturalist	259373753	2024-12-29	1931281	ulsterbotany			10.9218	-73.915	Magdalena	CiÃ©naga		Passiflora sierrae L.K.. Escobar	1008619	2025-01-23 21:58:43 UTC	CC-BY-NC	https://www.inaturalist.org/observations/259373753
iNaturalist	260540207	2024-12-27	856105	magsylombard	Madeleine (Magsy) Lombard		10.8277	-73.8688	Magdalena	CiÃ©naga		Passiflora sierrae L.K.. Escobar	1008619	2025-02-03 22:04:18 UTC	CC-BY-NC	https://www.inaturalist.org/observations/260540207
iNaturalist	263672589	2024-12-28	286069	fern_friend	Nolan Exe		10.852	-73.8481	Magdalena	CiÃ©naga		Passiflora sierrae L.K.. Escobar	1008619	2025-03-02 20:48:09 UTC	CC-BY	https://www.inaturalist.org/observations/263672589
iNaturalist	330657643	2025-12-12	645653	thibaudaronson	Thibaud Aronson		10.8979	-73.9531	Magdalena	CiÃ©naga		Passiflora sierrae L.K.. Escobar	1008619	2025-12-14 01:39:10 UTC	CC-BY-SA	https://www.inaturalist.org/observations/330657643
iNaturalist	37682275	2009-08-10	2533471	johnocampo	John Ocampo		4.47015	-75.5814	Quindío	Calarcá	Passiflora trinervia Â©John Ocampo	Passiflora trinervia (Juss.) Poir.	1008578	2020-01-17 16:22:21 UTC	CC-BY	https://www.inaturalist.org/observations/37682275
iNaturalist	37785267	2020-01-11	18265	sylvankaufman1	Sylvan Kaufman		4.63771	-75.4891	Quindío	Salento	Vine, alternate leaves	Passiflora trinervia (Juss.) Poir.	1008578	2020-01-20 17:27:47 UTC	CC-BY-NC	https://www.inaturalist.org/observations/37785267
iNaturalist	40749158	2020-03-10	2478237	danielfaccini	Daniel Faccini		4.66018	-75.4701	Quindío	Salento		Passiflora trinervia (Juss.) Poir.	1008578	2020-03-26 12:01:20 UTC		https://www.inaturalist.org/observations/40749158
iNaturalist	103958811	2021-12-13	1461469	ramazan_murtazaliev			4.63696	-75.468	Quindío	Salento		Passiflora trinervia (Juss.) Poir.	1008578	2021-12-30 14:12:07 UTC	CC-BY-NC	https://www.inaturalist.org/observations/103958811
iNaturalist	106738470	2022-02-11	483877	sebastianvieirau	Sebastian Vieira-Uribe		4.53889	-75.4771	Tolima	Cajamarca		Passiflora trinervia (Juss.) Poir.	1008578	2022-02-14 11:41:58 UTC	CC-BY-NC-SA	https://www.inaturalist.org/observations/106738470
iNaturalist	125368488	2022-07-08	4030295	martinwettges	Martin W		4.6331	-75.4632	Quindío	Salento		Passiflora trinervia (Juss.) Poir.	1008578	2022-07-08 22:27:29 UTC	CC-BY-NC	https://www.inaturalist.org/observations/125368488
iNaturalist	125368715	2022-07-08	4030295	martinwettges	Martin W		4.63328	-75.4658	Quindío	Salento		Passiflora trinervia (Juss.) Poir.	1008578	2022-07-08 22:29:29 UTC	CC-BY-NC	https://www.inaturalist.org/observations/125368715
iNaturalist	125368946	2022-07-08	4030295	martinwettges	Martin W		4.63704	-75.525	Quindío	Salento		Passiflora trinervia (Juss.) Poir.	1008578	2022-07-08 22:31:52 UTC	CC-BY-NC	https://www.inaturalist.org/observations/125368946
iNaturalist	125370105	2022-07-08	4030295	martinwettges	Martin W		4.63776	-75.4741	Quindío	Salento		Passiflora trinervia (Juss.) Poir.	1008578	2022-07-08 22:40:06 UTC	CC-BY-NC	https://www.inaturalist.org/observations/125370105
iNaturalist	136296012	2022-07-11	2533471	johnocampo	John Ocampo		4.63882	-75.5465	Quindío	Salento	Passiflora trinervia Â©John Ocampo	Passiflora trinervia (Juss.) Poir.	1008578	2022-09-24 16:23:57 UTC	CC-BY	https://www.inaturalist.org/observations/136296012
iNaturalist	181756013	2022-06-24	2533471	johnocampo	John Ocampo		4.63531	-75.4662	Quindío	Salento		Passiflora trinervia (Juss.) Poir.	1008578	2023-09-04 16:06:51 UTC	CC-BY	https://www.inaturalist.org/observations/181756013
iNaturalist	195080456	2020-02-03	7470263	alpineflora	D. HÃ¤mmerli		4.63304	-75.4638	Quindío	Salento		Passiflora trinervia (Juss.) Poir.	1008578	2023-12-28 16:14:31 UTC		https://www.inaturalist.org/observations/195080456
iNaturalist	200865565	2024-02-29	6549641	mario1173	Mario Carvalhal		4.63475	-75.4661	Quindío	Salento		Passiflora trinervia (Juss.) Poir.	1008578	2024-03-01 01:01:06 UTC		https://www.inaturalist.org/observations/200865565
iNaturalist	204219676	2024-03-27	2844024	citizenstuart			4.63477	-75.4691	Quindío	Salento		Passiflora trinervia (Juss.) Poir.	1008578	2024-03-28 01:55:45 UTC	CC-BY-NC-SA	https://www.inaturalist.org/observations/204219676
iNaturalist	219833798	2024-06-01	5237189	gedagach	GermÃ¡n DarÃ­o Gallego Chica		4.25	-75.6333	Tolima	Roncesvalles		Passiflora trinervia (Juss.) Poir.	1008578	2024-06-01 20:39:37 UTC		https://www.inaturalist.org/observations/219833798
iNaturalist	312683144	2025-07-12	741615	jrkuethe	J.R. Kuethe		4.59095	-75.5282	Quindío	Salento		Passiflora trinervia (Juss.) Poir.	1008578	2025-09-09 14:24:26 UTC	CC-BY-NC	https://www.inaturalist.org/observations/312683144
iNaturalist	312683176	2025-07-12	741615	jrkuethe	J.R. Kuethe		4.57296	-75.5206	Quindío	Salento		Passiflora trinervia (Juss.) Poir.	1008578	2025-09-09 14:24:31 UTC	CC-BY-NC	https://www.inaturalist.org/observations/312683176
COL, MO					Michael Melampy	969	5.63333	-73.5167	Boyacá			Passiflora bicuspidata (H. Karst.) Mast		1980-06-11
COL, HUA, MO, US					Julio C. Betancur B. & Pilar Franco	4096	5.63333	-73.5167	Boyacá	Villa de Leiva		Passiflora bicuspidata (H. Karst.) Mast		1993-05-29
COL, F, US					José Cuatrecasas	5589	4.46667	-74.0167	Cundinamarca			Passiflora bicuspidata (H. Karst.) Mast		2039-06-25
BM, FI, G, K, P					José J. Triana	2959	4.4	-74.3	Cundinamarca			Passiflora bicuspidata (H. Karst.) Mast		1851-1857
MO					Michael Melampy	967a	5.63333	-73.5167	Boyacá			Passiflora bicuspidata (H. Karst.) Mast		1980-06-11
COL, MA					José L. Fernández-Alonso, A.Rocío Castillo & Tito Castillo	14747	5.63333	-73.5167	Boyacá			Passiflora bicuspidata (H. Karst.) Mast		1997-01-09
COL, US					Roberto Jaramillo M., Jorge Hernández Camacho & Thomas van der Hammen	844	6.41667	-72.6667	Boyacá			Passiflora bicuspidata (H. Karst.) Mast		1958-08-03
COL, MA, US					Roberto Jaramillo M., Jorge Hernández Camacho & Thomas van der Hammen	880	6.38333	-72.7333	Santander	Onzaga		Passiflora bicuspidata (H. Karst.) Mast		1958-08-04
COL, NA, WIS					Martin L. Grant	9486	4.86667	-73.6667	Cundinamarca	Gachetá		Passiflora bicuspidata (H. Karst.) Mast		2044-06-25
COL, F					M. de Garganta	1048	7.35	-72.65	Norte de Santander	Pamplona		Passiflora bicuspidata (H. Karst.) Mast		2045-06-30
G, GH, NY, US					Francis W. Pennell	2408	4.46667	-74.2833	Cundinamarca	El Penon		Passiflora bicuspidata (H. Karst.) Mast		2017-10-13
GH					Gabriel Gutiérrez V.	301	4.43333	-74.2833	Cundinamarca	Sibate		Passiflora bicuspidata (H. Karst.) Mast		2042-05-21
US					Ellsworth P. Killip & Albert C. Smith	18599	7.36667	-72.8667	Santander			Passiflora bicuspidata (H. Karst.) Mast		29 January 1927 - 30 January 1927
					H. Karsten	s.n.	4.6	-74.0833	Cundinamarca			Passiflora bicuspidata (H. Karst.) Mast
P					Justin Goudot	s.n.	4.6	-74.0833	Cundinamarca			Passiflora bicuspidata (H. Karst.) Mast		1844
P					A. Lindig	636	4.53333	-73.9167	Cundinamarca			Passiflora bicuspidata (H. Karst.) Mast
G, P					N. Funck & Louis J. Schlim	1382	7.63333	-72.7	Norte de Santander	Pamplona		Passiflora bicuspidata (H. Karst.) Mast		1846
US					A. Lindig	554	4.6	-74.0833	Cundinamarca			Passiflora bicuspidata (H. Karst.) Mast
US					F. Wilson Popenoe	1114	4.48333	-74.25	Cundinamarca			Passiflora bicuspidata (H. Karst.) Mast		2020-09-16
G, K, US					F. C. Lehmann	2498	4.4	-74.3	Cundinamarca	Fusagasugá		Passiflora bicuspidata (H. Karst.) Mast		03 February 1883
K					J.A. Tracey	7	4.51667	-74.1167	Cundinamarca			Passiflora bicuspidata (H. Karst.) Mast		2015-07-10
COL, US					John G. Hawkes & H. García Barriga	52	4.45	-74.3	Cundinamarca	Sibate		Passiflora bicuspidata (H. Karst.) Mast		2048-06-07
COL, US					H. García Barriga	11920	4.6	-74.05	Cundinamarca			Passiflora bicuspidata (H. Karst.) Mast		2046-02-19
COL, US					José Cuatrecasas	5628	4.46667	-74.0167	Cundinamarca			Passiflora bicuspidata (H. Karst.) Mast		2039-06-25
B, K, US					F. C. Lehmann	7429	4.48333	-74.25	Cundinamarca			Passiflora bicuspidata (H. Karst.) Mast
NY					Francis W. Pennell	2562A	5.01667	-74	Cundinamarca			Passiflora bicuspidata (H. Karst.) Mast
K					M.T. Dawe	s.n.	4.48333	-74.25	Cundinamarca			Passiflora bicuspidata (H. Karst.) Mast		1919
COL, HUA					Rodrigo Bernal G. & Gloria A. Galeano	2819	5.68333	-73.4833	Boyacá	Villa de Leiva		Passiflora bicuspidata (H. Karst.) Mast		2001-06-10
COL, HUA					C. Becerra, Virginia Mendez & Jaime Aguirre	204	5.5	-73.6833	Boyacá	Raquira		Passiflora bicuspidata (H. Karst.) Mast		1988-05-19
GB					Generic González & al.	2516	5.78333	-73.7	Santander			Passiflora bicuspidata (H. Karst.) Mast		1992-03-03
COL					L. Uribe	2826	4.43333	-74.3	Cundinamarca	Sibate		Passiflora bicuspidata (H. Karst.) Mast		1956-11-21
COL					L. Uribe	5943	5.93333	-73.1333	Boyacá	Duitama		Passiflora bicuspidata (H. Karst.) Mast		1967-09-02
COL					L. Uribe	6488	5.68333	-73.4833	Boyacá	Villa de Leiva		Passiflora bicuspidata (H. Karst.) Mast		1970-12-02
COL					L. Uribe	6490	5.68333	-73.4667	Boyacá	Villa de Leiva		Passiflora bicuspidata (H. Karst.) Mast		1970-12-02
COL					H. Dueñas	3093	5.63333	-73.5167	Boyacá			Passiflora bicuspidata (H. Karst.) Mast		2001-07-12
COL					G. Lozano Contreras, Jorge H. Torres & Díaz P. Santiago	2578	5.98333	-73.1333	Santander			Passiflora bicuspidata (H. Karst.) Mast		1976-05-16
COL					FABREGA	1048	7.35	-72.65	Norte de Santander	Pamplona		Passiflora bicuspidata (H. Karst.) Mast
COL					Robinson Galindo, Viviana Rodriguez, Jorge Avendano, Ana Maria Jaramillo, Victor Raul Buitrago, Arcelia Suescún, Leyda Quintero, Isnelda Lozano, Oriel Suecun & Holaman Perez	RGT-1239	6.55	-72.5167	Boyacá	Chiscas		Passiflora bicuspidata (H. Karst.) Mast		2003-07-07
COL					Herbario Nacional Colombiano	969	5.61667	-73.5	Boyacá			Passiflora bicuspidata (H. Karst.) Mast
COL					Favio González	2676	5.66667	-73.45	Boyacá	Villa de Leiva		Passiflora bicuspidata (H. Karst.) Mast		1992-11-21
COL					Edgar Mora Castro	4.548-A	7.35	-72.65	Norte de Santander	Pamplona		Passiflora bicuspidata (H. Karst.) Mast
COL, US					José Cuatrecasas & H. García Barriga	10216	7.36667	-72.6667	Norte de Santander	Pamplona		Passiflora bicuspidata (H. Karst.) Mast		2040-07-26
COL, HUA, MA					G. Lozano Contreras & Julio Díaz	3718	5.75	-73.4333	Boyacá	Arcabuco		Passiflora azeroana L. Uribe		1980-10-08
COL, HUA					G. Lozano Contreras, J. Orlando Rangel, L. F. de Turbay, A. Sanabria & N. Espejo	4338	2.31667	-75.8833	Huila	La Plata		Passiflora azeroana L. Uribe		1984-10-01
COL					R. Díaz & R. Ardila	11 MA-RD	4.78333	-74.0167				Passiflora azeroana L. Uribe		2003-10-19
COL					Gustavo Huertas & Luis A. Camargo	6833	5.71667	-73.3833	Boyacá	Arcabuco		Passiflora azeroana L. Uribe		1970-01-03
COL					Santiago Díaz Piedrahita, G. Lozano Contreras & Jorge H. Torres	602	2.25	-76.1833	Huila	La Plata		Passiflora azeroana L. Uribe		1975-07-15
COL					Gustavo Huertas & Luis A. Camargo	6745	4.53333	-73.7	Cundinamarca	Fómeque		Passiflora azeroana L. Uribe		1969-03-22
MO					Alwyn H. Gentry, María C. Vélez & N. Carvajal D.	65355	4.28333	-75.6667	Quindío			Passiflora hyacinthiflora Planch. & Linden ex Planch. & Triana		1989-01-30
US					Ellsworth P. Killip & Albert C. Smith	15935	7.18333	-73	Santander			Passiflora hyacinthiflora Planch. & Linden ex Planch. & Triana
US					Ellsworth P. Killip & Albert C. Smith	17753	7.28333	-72.85	Norte de Santander			Passiflora hyacinthiflora Planch. & Linden ex Planch. & Triana
GH, NY, US					Ellsworth P. Killip & Albert C. Smith	18158	7.36667	-72.8667	Santander			Passiflora hyacinthiflora Planch. & Linden ex Planch. & Triana
COL, HUA					H. García Barriga & Roberto Jaramillo M.	20700	7.85	-73.2167	Norte de Santander			Passiflora hyacinthiflora Planch. & Linden ex Planch. & Triana		22 julio 1974 - 27 julio 1974
UIS					Castaño, Felipe & Mantilla-C., Alexander	2410	7.03333	-72.8667	Santander	Santa Barbara		Passiflora hyacinthiflora Planch. & Linden ex Planch. & Triana		10 agosto 2018
COL, G, MO					N. Funck & Louis J. Schlim	1383	7.63333	-72.7	Norte de Santander	Pamplona		Passiflora hyacinthiflora Planch. & Linden ex Planch. & Triana		1846
UIS					Castaño, Felipe	1948	7.33333	-72.8333	Santander	Vetas		Passiflora hyacinthiflora Planch. & Linden ex Planch. & Triana		02 junio 2017
MO					Harriet G. Barclay & Pedro Juajibioy C.	6783	10.8167	-74	Magdalena	Santa Marta		Passiflora sierrae L.K.. Escobar		1959-01-31
COL					José Cuatrecasas & R. Romero Castañeda	24675	10.6333	-73.4333	Cesar	Valledupar		Passiflora sierrae L.K.. Escobar		1959-10-09
U					Roberto Jaramillo M., Thomas van der Hammen, Antoine M. Cleef & J. Orlando Rangel	5492	11.0167	-73.9667	Magdalena	Santa Marta		Passiflora sierrae L.K.. Escobar		1977-08-09
U					Roberto Jaramillo M., Thomas van der Hammen, Antoine M. Cleef & J. Orlando Rangel	5472	10.95	-73.85	Magdalena	Santa Marta		Passiflora sierrae L.K.. Escobar		1977-08-09
US					Harriet G. Barclay & Pedro Juajibioy C.	6783	10.8167	-74	Magdalena	Santa Marta		Passiflora sierrae L.K.. Escobar		1959-01-31
US					José Cuatrecasas & R. Romero Castañeda	24675	10.6333	-73.4333	Cesar	Valledupar		Passiflora sierrae L.K.. Escobar		1959-10-09
COL					Roberto Jaramillo M., Thomas van der Hammen, Antoine M. Cleef & J. Orlando Rangel	5472	10.95	-73.85	Magdalena	Santa Marta		Passiflora sierrae L.K.. Escobar		1977-08-09
HUA					José Cuatrecasas & R. Romero Castañeda	24675	10.6333	-73.4333	Cesar	Valledupar		Passiflora sierrae L.K.. Escobar		1959-10-09
COL					GONZALÉZ, F.		4.6333	-75.5833	Quindío	Salento	VEREDA COCORA, CAMINO LA MONTAÑA-LA PICOTA Y DESCENSO AL VAL	Passiflora trinervia (Juss.) Poir.		NOV 20/1986
JBEV-CDMB					MEJIA J		7.3666	-72.9166	Santander	VETAS	VEREDA EL SALADO	Passiflora bicuspidata (H. Karst.) Mast		16/11/2002
COL					OROZCO, C.I		6.35	-72.8333	Santander	ONZAGA	CHAGUACAL, RIO CHAGUACAL	Passiflora bicuspidata (H. Karst.) Mast		OCT 30/1983
FMB					M. Melampy968		5.7333	-73.4833	Boyacá	VILLA DE LEYVA	Boyacá, Mpio. de Villa de Leyva, Santuario de Flora y Fauna	Passiflora bicuspidata (H. Karst.) Mast		01/01/1979 - 3
COL					GONZALÉZ, F.		4.6333	-75.5833	Quindío	Salento	VEREDA COCORA, ESTACI?N LA MONTAÑA	Passiflora trinervia (Juss.) Poir.		MAY 06/1986
MA					LOZANO Y DIAZ. 3718		5.75	-73.4333	Boyacá	ARCABUCO	LA CUMBRE, BOSQUE DE ROBLES	Passiflora azeroana L. Uribe		1900-08-10
COL					VÉLEZ, M.C		4.2666	-75.75	Quindío	Salento	CAMINO FINCA SERVIA-BOSQUE DE ROBLEDAL	Passiflora trinervia (Juss.) Poir.		JUL 14/1986
COL					AGUDELO, C.A.		4.5333	-75.4166	Tolima	IBAGUE	CORREGIMIENTO TOCHE	Passiflora trinervia (Juss.) Poir.		AGOS 11/1907
COL					DEVIA, W.		4.0166	-75.8666	Valle del Cauca	TULUA	BARRAG?N, V?A BARRAG?N SANTA LUC?A	Passiflora trinervia (Juss.) Poir.		JUN 23/1979
COL					GALENO, G.		4.6166	-75.5833	Quindío	Salento	NARVACO CERCA DE LA ESTACI?N	Passiflora trinervia (Juss.) Poir.		NOV 23/1986
COL					VÉLEZ, M.C		4.4	-75.7333	Quindío	Salento	VEREDA LAS AURAS	Passiflora trinervia (Juss.) Poir.		DIC 14/1993
COL					DEVIA, W.		4.0166	-75.8666	Valle del Cauca	TULUA	BARRAG?N, V?A BARRAG?N SANTA LUC?A	Passiflora trinervia (Juss.) Poir.		JUN 23/1979
COL					URIBE URIBE, L		4.58333	-74.0667	Cundinamarca	SANTAFE DE BOGOTA D.C.	CERROS DE CHAPINERO	Passiflora bicuspidata (H. Karst.) Mast		JUNIO 30/1935
COL					DEVIA, W.		4.0166	-75.8666	Valle del Cauca	TULUA	CORREGIMIENTO BARRAG?N	Passiflora trinervia (Juss.) Poir.		SEP 19/1980
COL					DEVIA, W.		4.0166	-75.8666	Valle del Cauca	TULUA	CORREGIMIENTO BARRAG?N	Passiflora trinervia (Juss.) Poir.		SEP 19/1980
COL					DEVIA, W.		3.9833	-75.9166	Valle del Cauca	TULUA	CORREGIMIENTO SANTA LUC?A, P?RAMO DE LAS HERMOSAS	Passiflora trinervia (Juss.) Poir.		SEP 24 /1983
COL					ROMERO CASTANEDA, R		4.6166	-75.5833	Quindío	Salento	NARVACO	Passiflora trinervia (Juss.) Poir.		SEP 11/1947
COL					TRIANA, J.J		5	-75	Tolima	ARMERO (GUAYABAL)	BOLCANCITO-GALLEGO, P?RAMO DEL QUIND?O	Passiflora trinervia (Juss.) Poir.
COL					DEVIA, W.		3.98983	-75.9055	Valle del Cauca	TULUA	CORREGIMIENTO SANTA LUC?A, 1.5 KM VIA A BARRAGAN, P?RAMO DE	Passiflora trinervia (Juss.) Poir.		SEP 24 /1983
FMB					César Barbosa2715		4.6273	-74.4369	Quindío	Salento	P.N.N. Los Nevados, sector Intermedio tramo Cocora a Rincón	Passiflora trinervia (Juss.) Poir.		1984-09-11
FMB					César Barbosa2715		4.6273	-74.4369	Quindío	Salento	P.N.N. Los Nevados, sector Intermedio tramo Cocora a Rincón	Passiflora trinervia (Juss.) Poir.		1984-09-11
FMB					César Barbosa2714		4.6273	-74.4369	Quindío	Salento	P.N.N. Los Nevados, sector Intermedio tramo Cocora a Rincón	Passiflora trinervia (Juss.) Poir.		1984-09-11
HUQ					Cristina Vélez & Nancy Carvajal	65355	4.2833333	-75.6666667	Quindío	Pijao	Sin datos	Passiflora trinervia (Juss.) Poir.	HUQ-006120	1989-01-30
HUQ					LM Alvarez	926	4.61092	-75.53199	Quindío	Génova	Alto de las Guascas, Km 6. Carretera Rio Rojo Alto.	Passiflora trinervia (Juss.) Poir.	HUQ-028220	1989-03-12
HUQ					Cristina Vélez & Carlos Agudelo	1094	4.44975	-75.25334	Quindío	Filandia	Sin datos	Passiflora trinervia (Juss.) Poir.	HUQ-005992	1990-02-14
HUQ					C Orozco	2130	4.610916835929760	-75.531991408328693	Quindío	Salento		Passiflora trinervia (Juss.) Poir.	HUQ-012023	1990-05-08
HUQ					Cristina Vélez & Carlos Agudelo	1877	4.179838513922030	-75.759971728999901	Quindío	Génova	Finca Servia bosque de Robledal	Passiflora trinervia (Juss.) Poir.	HUQ-010534	1990-07-15
HUQ					Cristina Vélez & Carlos Agudelo	2293	4.179838513922030	-75.759971728999901	Quindío	Génova	Sin datos	Passiflora trinervia (Juss.) Poir.	HUQ-010533	1990-07-18
HUQ					Cristina Vélez & Carlos Agudelo	2421	4.179838513922030	-75.759971728999901	Quindío	Génova	Sin datos	Passiflora trinervia (Juss.) Poir.	HUQ-007599	1990-07-20
HUQ					Cristina Vélez & Carlos Agudelo	1724	4.6166667	-75.5333333	Quindío	Salento	Reserva Natural Alto Quindío, Acaime	Passiflora trinervia (Juss.) Poir.	HUQ-009222	1991-05-12
HUQ					Diego Macias & Cristina Vélez	22	4.6280556	-75.4533333	Quindío	Salento	Vereda Cocora, Camino a la Montaña	Passiflora trinervia (Juss.) Poir.	HUQ-012347	1992-09-29
HUQ					Cristina Vélez & Carlos Agudelo	3412	4.47949	-75.61791	Quindío	Calarcá	Vereda Planadas, alrededores de la Finca Maracaibo	Passiflora trinervia (Juss.) Poir.	HUQ-014248	1993-09-06
HUQ					Cristina Vélez & Carlos Agudelo	3662	4.40143	-75.59732	Quindío	Córdoba	Vereda Las Auras, Finca La Bótanica	Passiflora trinervia (Juss.) Poir.	HUQ-012892	1993-12-14
HUQ					Carlos Agudelo & Diego Macias	3358	4.58331	-75.40566	Tolima	Ibagué	Vereda Toche, finca Galleguito, Corregimiento Toche Finca Galleguito	Passiflora trinervia (Juss.) Poir.	HUQ-019402	1996-06-27
HUQ					Carlos Agudelo & Diego Macias	3484	4.58331	-75.40566	Tolima	Ibagué	Vereda Toche, finca Gallego, Corregimiento Toche Finca Gallego	Passiflora trinervia (Juss.) Poir.	HUQ-019668	1997-07-25
HUQ					Carlos Agudelo & Diego Macias	3982	4.58331	-75.40566	Tolima	Ibagué	Vereda Toche, finca Galleguito, Vereda Toche, finca Galleguito	Passiflora trinervia (Juss.) Poir.	HUQ-019886	1998-04-07
HUQ					AL López	15	4.66942	-75.5753	Cauca	Popayán	Sin datos	Passiflora trinervia (Juss.) Poir.	HUQ-022687	2000-08-20
HUQ					Paula Viveros	631	5.11612	-75.99684	Huila	Acevedo	Parque nacional Guatapo. Entre Los Alpes del Tuy y puesto de Guardaparques El lucero, Entre Los Alpes del Tuy y puesto de Guardaparques El lucero	Passiflora trinervia (Juss.) Poir.	HUQ-027581	2004-05-01
HUQ					Larri Álverez Rodas	28	4.47949	-75.61791	Quindío	Calarcá	Vereda Planadas, microcuenca de la quebrada La Sonadora, finca La Merced, Vereda Planada Alta, microcuenca la Sonadora, finca La Merced	Passiflora trinervia (Juss.) Poir.	HUQ-033350	2008-12-11
VALLE					CUATRECASAS		4	-75.6666	Tolima	RONCESVALLES	CORDILLERA CENTRAL, VERTIENTE OCCIDENTAL, HOYA RIO BUGALAGRA	Passiflora trinervia (Juss.) Poir.		20/3/1946
JBEV-CDMB					A. ROJAS		7.1	-72.9461	Santander	TONA	VEREDA LLANO ADENTRO	Passiflora bicuspidata (H. Karst.) Mast		30/08/2001
COL					BETANCUR, J		5.68333	-73.45	Boyacá	ARCABUCO	SANTUARIO DE FLORA Y FAUNA DE IGUAQUE, CAMINO A LA LAGUNA	Passiflora bicuspidata (H. Karst.) Mast		MAYO 28/1989
JBB					Morales et al., 2137		4.4354	-74.0955	Cundinamarca	LA CALERA	EL SALITRE	Passiflora bicuspidata (H. Karst.) Mast		20-06-2003
Field work					Morales G. Ocampo J		4.4344	-74.0925	Cundinamarca	SANTAFE DE BOGOTA D.C.	CERRO USAQUEN	Passiflora azeroana L. Uribe		ABRIL 2007
Field work					Morales G. Ocampo J		4.44706	-74.2775	Cundinamarca	SIBATE	VIA A SAN FORTUNATO	Passiflora bicuspidata (H. Karst.) Mast		ABRIL 2007
Field work					Ocampo J et al.		4.44806	-74.2765	Cundinamarca	SIBATE		Passiflora bicuspidata (H. Karst.) Mast		Mayo 18 de 2008
Field work					Ocampo J et al.		4.43527	-74.2929	Cundinamarca	SIBATE		Passiflora bicuspidata (H. Karst.) Mast		Mayo 18 de 2008
Field work					Ocampo J and M. Caicedo		4.635	-75.466	Quindío	Salento	Cocora, sendero cabaña CRQ - cerretera al mirador colibrí	Passiflora trinervia (Juss.) Poir.		24 de Junio de 2022
Field work					Ocampo J and M. T. Restrepo		4.63004	-75.4686	Quindío	Salento	VEREDA COCORA - SITIO EL PORTON VIA AL MIRADOR	Passiflora trinervia (Juss.) Poir.		2004-05-20
Field work					Ocampo J and M. T. Restrepo		4.62491	-75.4531	Quindío	Salento	VEREDA COCORA - CASA ACAIME	Passiflora trinervia (Juss.) Poir.		2004-05-20
Field work					Ocampo J et al.		4.44806	-74.2765	Cundinamarca	SIBATE		Passiflora bicuspidata (H. Karst.) Mast		Mayo 18 de 2008
Field work					Morales G. Ocampo J		4.4344	-74.0925	Cundinamarca	La Calera	Vereda Marilandia	Passiflora azeroana L. Uribe		28/01/2020
Field work					Ocampo J et al.		4.54874	-75.4998	Tolima	Cajamarca	CORREGIMIENTO TOCHE	Passiflora trinervia (Juss.) Poir.		Junio 8 de 2019
Field work					Ocampo J and L. Alvárez		4.4679	-75.5819	Quindío	Calarca	Sector los Alpes	Passiflora trinervia (Juss.) Poir.		2009-10-08
